# Supplementary material for: Investigation of biomarkers and associated molecular mechanism shared between colorectal cancer and lung adenocarcinoma
Source: Discov Oncol. 2025 Aug 12;16:1540. doi: 10.1007/s12672-025-03240-5 (PMC12343392; doi:10.1007/s12672-025-03240-5)
Supplement: Supplementary file 2 — Supplementary Material 2. [file 12672_2025_3240_MOESM2_ESM.xlsx]

## Sheet: Sheet1
Category	ID	Term	Count	%	PValue	Genes	List Total	Pop Hits	Pop Total	Fold Enrichment	Bonferroni	Benjamini	FDR
GO_BP	GO:0030198	extracellular matrix organization	71	2.15871	8.57E-13	COL18A1, OLFML2B, ECM2, HPSE2, ITGB2, OLFML2A, ITGAL, RXFP1, ADAMTSL5, IBSP, ADAMTS1, ADAMTSL4, ADAMTSL3, MMP28, ITGAX, COL10A1, TNR, SLC39A8, SOX9, ADAMTS8, POSTN, MMP7, EGFL6, MMP1, ITGA2, APLP1, MMP3, MMP9, SERPINB5, MMP10, MMP12, MMP11, MMP14, MMP13, SPINT1, MMP15, COL4A4, COL4A3, ITGA8, COL4A5, COL6A6, ITGA6, COL6A5, MATN3, MATN2, COL17A1, COL11A1, NDNF, FBLN1, ADAMTS12, THSD4, ADAMTS16, ADA…	3057	190	19453	2.37791	6.45E-09	2.47E-09	2.44E-09
GO_BP	GO:0051301	cell division	116	3.52691	8.76E-13	MAP10, ERCC6L, ZWILCH, CCNF, BUB1B, NR3C1, SMC4, CDC14A, CDC20, PTTG1, CHEK2, RUVBL1, RCC1, KNTC1, OIP5, NEK2, FBXO5, BORA, LIG1, PRKCE, VRK1, LIG3, ATAD3B, CDC25C, KNSTRN, CDC25A, CCNE2, CCNE1, TIMELESS, KIF20B, CCNO, CDCA2, CDCA3, CDCA5, CDCA8, NCAPG, SKA3, NCAPH, SKA1, SYCE3, CCNB2, DSN1, CCNB1, EPB41L2, TPPP, FAM83D, CDT1, UBE2C, NEK6, RCC2, HMGA2, CDC7, CDC6, ZWINT, NDC80, TPX2, CDK7, KIF18B…	3057	383	19453	1.9273	6.59E-09	2.47E-09	2.44E-09
GO_BP	GO:0007059	chromosome segregation	46	1.3986	9.87E-13	BEX4, TOP2A, CDCA2, RGS14, HJURP, TTK, BRCA1, NR3C1, SKA3, SKA1, DSN1, NTMT1, NUF2, RCC1, NUP43, OIP5, NEK2, BANF1, BUB1, DLGAP5, CENPU, CDT1, CENPW, SPAG5, USP44, NEK6, NDE1, ESCO2, KNSTRN, NDC80, SRPK1, CENPE, CENPF, MIS18A, CENPH, INCENP, CENPI, CENPK, CENPL, BIRC5, CENPN, CENPO, CEP85, SPC24, NUP37, SPC25	3057	97	19453	3.01771	7.42E-09	2.47E-09	2.44E-09
GO_BP	GO:0006260	DNA replication	50	1.52022	6.54E-11	FEN1, MCM7, DSCC1, CHTF18, PTMS, POLB, CHAF1B, CHAF1A, TOP1MT, CHEK1, POLE, RFC5, RMI2, RFC3, RFC4, LIG1, RFC2, LIG3, DNAJC2, DBF4, POLG2, MCM4, MCM6, DNA2, DTL, MCM2, PIF1, BLM, RNASEH2A, PCNA, ORC5, RECQL4, ORC6, ORC1, POLD1, POLD2, GINS2, RRM1, RRM2, DONSON, SSRP1, TICRR, FAM111B, POLA2, NASP, NFIC, POLE2, RPA3, CDK1, SSBP1	3057	122	19453	2.60796	4.92E-07	1.23E-07	1.21E-07
GO_BP	GO:0008285	negative regulation of cell proliferation	127	3.86136	1.04E-10	IFITM1, SERPINE2, SIRPG, PDCD5, ETS1, FGF2, FGFRL1, RASSF3, RASSF5, SOX7, SOX4, TNS2, MEN1, AGTPBP1, FBXO2, IGFBP3, P3H2, P3H1, LDOC1, FOXP3, GTPBP4, EREG, SULT2B1, SFRP4, SFRP1, SFRP2, CLDN3, HGS, SFRP5, COL4A3, NUPR1, PTGES, DPT, FOXO4, CYP27B1, BRIP1, SCIN, NACC2, NDN, UTP20, IGFBP6, S100A11, ZBTB7C, TFAP2A, TGFB2, FZD5, VDR, TNFRSF9, ZBTB16, EIF2AK1, HMGA1, LIF, INHBA, CDC6, SMAD6, ALOX15B, B…	3057	462	19453	1.74925	7.80E-07	1.56E-07	1.54E-07
GO_BP	GO:0007052	mitotic spindle organization	31	0.942536	2.06E-10	GPSM2, BCCIP, CDCA8, TTK, WDR62, KIF11, AURKB, AURKA, CCNB1, NUF2, STMN1, RCC1, DLGAP5, PLK3, SUN2, STIL, NEK6, PLK1, TUBG1, CKAP5, EML1, NDC80, CENPE, CENPH, INCENP, KIF4A, TBCE, TACC3, BIRC5, RAN, SPC25	3057	58	19453	3.40114	1.55E-06	2.58E-07	2.55E-07
GO_BP	GO:0007155	cell adhesion	147	4.46944	2.69E-10	SPON1, SIRPG, ICAM5, CLDN2, CLDN1, ICAM1, LOXL2, COMP, PNN, ALCAM, CDH3, IBSP, TNR, SVEP1, HABP2, CDON, MAGI1, POSTN, ACTN2, PRKCE, APLP1, OMD, OMG, CLDN6, CLDN5, BCAM, CLDN3, CLDN9, FEZ1, COL4A3, CLDN7, ADAM12, LY6D, PKP1, IGFALS, TROAP, DPT, THY1, PCDH17, DPP4, PODXL, LPXN, SLAMF7, CCDC141, CCR1, SIGLEC14, AMBP, CNTN6, SIGLEC11, PARVB, BMX, SELE, SELP, COL1A1, FERMT1, CXCL12, COL5A1, PTK7, ITGA…	3057	566	19453	1.65269	2.02E-06	2.89E-07	2.85E-07
GO_BP	GO:0000070	mitotic sister chromatid segregation	24	0.729705	4.15E-10	SPAG5, PLK1, NCAPG2, CDCA8, TUBG1, SMC4, KNSTRN, NDC80, ZWINT, WRAP73, KIF18A, DSN1, KIF18B, ESPL1, INCENP, KIFC1, CENPI, CENPK, NUSAP1, KNTC1, NEK2, BUB3, RAN, MAD2L1	3057	38	19453	4.01901	3.12E-06	3.90E-07	3.85E-07
GO_BP	GO:0008284	positive regulation of cell proliferation	138	4.1958	5.76E-09	CD86, KLB, CNTFR, VIPR1, CSF3, HPSE2, SIRPG, RTKN2, SCX, FGF2, CCAR1, CDC20, FGF7, EDNRB, SOX9, FBXO5, IL6R, SOX4, KRT6A, OSR2, SMARCC1, IL11RA, CEP131, MATK, LIFR, MIF, NCCRP1, PGF, EREG, WDR77, CLDN5, SFRP1, SFRP2, CLDN7, KIF20B, IL6ST, EPHA1, PTGFR, NOP2, PDGFB, NOLC1, PDGFA, TGFA, MST1R, DPP4, PLAC8, CLEC7A, WNT2, MCTS1, CBX8, WWTR1, TGFB2, CHTOP, WNT3A, TNFSF13, IL31RA, LIF, CDC7, BMP6, PBX1…	3057	545	19453	1.61129	4.33E-05	4.81E-06	4.76E-06
GO_BP	GO:0008283	cell proliferation	59	1.79386	1.57E-08	HPSE2, MCM7, CITED2, PAK1IP1, RASGRF1, MCM10, PTH1R, MKI67, CKS1B, NDST1, UCHL1, EDNRA, DACH1, SIX2, CDK5RAP3, RHBDF1, ITGA2, NRG1, SCRIB, AXIN2, CDC25C, SDCBP2, CDC25A, GNL3, KAT2A, MELK, ASPH, ALDH1A2, CKS2, PTGES, SLC20A1, BRAT1, LRP2, RASGRP4, AURKB, GNG2, LARP1, PES1, PRDX1, BAK1, ASCC3, FAM83D, BUB1, E2F8, FAM83A, CD74, MARCKSL1, ATAD5, FZD4, WNT3A, ZBTB16, GRHL2, BYSL, BOP1, FGF18, CYP1A1,…	3057	178	19453	2.10923	1.18E-04	1.18E-05	1.17E-05
GO_CC	GO:0009986	cell surface	192	5.83764	1.49E-19	EPHB6, CD86, NRROS, TFRC, CLSTN3, HHIP, PLAT, ENO1, CLU, SLC4A4, GLDN, ICAM1, PLAU, LAMP3, CAPN5, SLC39A6, TNR, EPHB2, ROS1, TNS1, KRT4, SCARA5, SEMA6D, ANK3, MIF, OSCAR, PDIA4, SFRP4, SFRP1, TYROBP, GPRIN1, KCNQ1, LY6D, ROR1, ADAM8, ADTRP, GRIA1, NOTCH3, ABCB1, KLRB1, SDC4, SDC2, NOTCH4, SLC1A1, PDGFB, PDGFA, TGFA, LPAR2, SLC1A4, HMMR, MST1R, THY1, IQGAP2, DPP4, C3, ADAMTS15, SCUBE3, SCUBE1, IRA…	3203	657	20647	1.8838	1.66E-16	1.66E-16	1.55E-16
GO_CC	GO:0005576	extracellular region	491	14.9285	3.85E-19	PGLYRP4, CDA, ADAMDEC1, SERPINE2, TFRC, GMFG, C4BPB, NPIPB15, VPREB3, LIPM, ROPN1L, VSTM4, PRSS3, CHGB, CHID1, DKK2, BCAM, BIN2, SPINT1, SPARCL1, SERPING1, CLPSL2, CFB, CFD, PDGFB, PDGFA, PLA2G3, LYPD2, LYPD3, PLA2G5, THY1, CFP, ADAMTS12, C2, PLAC8, ADAMTS16, C3, PLAC9, ADAMTS14, PRDX4, C6, C7, S100A12, S100A11, GPIHBP1, WNT10A, DNASE2B, PA2G4, CP, COL1A1, COL1A2, TCN1, LYPD6B, HYOU1, HNRNPC, FER…	3203	2208	20647	1.43345	4.31E-16	2.16E-16	2.01E-16
GO_CC	GO:0070062	extracellular exosome	487	14.8069	1.57E-16	RPL30, TFRC, ENO1, SLC4A4, ENO3, ALCAM, STMN1, WLS, CHID1, PRKCB, DDX11, SYTL1, SCRIB, RNASE1, SND1, SULT2B1, BCAM, MTHFD1, SPINT1, DAAM2, SERPING1, HPRT1, CFB, CFD, C5ORF46, ABCB1, TTYH3, CRABP2, ABCB6, SHMT2, PRKRIP1, NEDD4L, SLC5A1, THY1, IQGAP2, C2, C3, LDHB, PRDX4, C6, C7, FIGNL1, PRDX1, EPB41L2, ST3GAL6, SFN, NCKAP1L, S100A11, PROM2, HLA-DRB5, NEBL, RDX, PA2G4, CP, AIF1L, PRRC2A, EHD1, EHD2…	3203	2240	20647	1.40146	1.24E-13	5.84E-14	5.44E-14
GO_CC	GO:0005829	cytosol	1055	32.0766	7.41E-15	NUP107, NOC2L, MYLK, PREX2, PREX1, TDO2, TMEM88, GTSE1, MNX1, WLS, MEF2A, GABARAPL1, PHKA1, EML1, SND1, RBP7, MTHFD1, SCO2, CLNS1A, DDIT3, MYL3, PSME4, DDIT4, TXNIP, MYL9, SLBP, CDCA2, CRABP2, CDCA3, ABCB6, SHMT2, CDCA4, CDCA5, CRABP1, CDCA7, NCAPG, COPS7B, CDCA8, THY1, IQGAP2, IQGAP3, NCAPH, SULT1A1, RNF213, LARP1, EPB41L2, AFMID, EPB41L3, PIP5K1B, SFN, PPARGC1B, SULT1A2, MCTS1, SRMS, MTERF3, ZN…	3203	5627	20647	1.20858	8.32E-12	2.07E-12	1.93E-12
GO_CC	GO:0005615	extracellular space	431	13.1043	1.95E-14	SERPINE2, TFRC, POP1, C4BPB, ENO1, ENO3, GLDN, VPREB3, PRSS3, RPL39, CHGB, CHID1, CCBE1, DKK2, SPINT1, MTHFD2, SPARCL1, SERPING1, CFB, CFD, PDGFB, PDGFA, PLA2G3, LYPD3, CFP, C2, C3, ADAMTS15, C6, C7, FLRT3, PRDX1, SERPINH1, HMOX1, S100A12, SFN, S100A11, WNT10A, FZD4, ABCA3, RDX, CP, COL1A1, COL1A2, CILP, TCN1, HLA-DRB1, ACHE, PIGR, GPI, LRRC32, PRSS22, AREG, SERPINA4, C1QTNF1, GNLY, C1QTNF6, MMP2…	3203	1990	20647	1.39612	2.17E-11	4.36E-12	4.05E-12
GO_CC	GO:0005654	nucleoplasm	792	24.0803	4.05E-14	POP7, SPI1, POP1, EHMT2, NOC2L, TMEM92, TSEN54, ALKBH2, GTSE1, MNX1, PKNOX2, MEF2A, WDHD1, ZNF281, DNTTIP1, LDOC1, EID1, DDX39A, DDX39B, CLNS1A, PSME4, PIF1, SLBP, ABCB1, CDCA2, PARPBP, CRABP2, ABCB6, CDCA4, CDCA5, CDCA7, COPS7B, GATA5, CDCA8, GATA2, NCAPH, EPB41L2, ZBTB7B, PPARGC1B, ABCA6, ZNF260, PMM2, NR0B1, MAGOHB, NR0B2, FLI1, PBX1, NR2F6, MLLT11, EIF6, PSMG1, FERMT2, EZH2, NCAPG2, LRRC32, H…	3203	4076	20647	1.25254	4.53E-11	7.55E-12	7.02E-12
GO_CC	GO:0005581	collagen trimer	45	1.3682	7.65E-13	C1QB, COLEC12, COL17A1, FCN1, C1QA, COL18A1, COLEC10, FCN3, PCOLCE2, SFTPA2, COL11A1, PLOD1, WDR46, GLDN, C1QTNF2, C1QTNF1, RPS18, C1QTNF7, C1QTNF6, SERPINH1, COL10A1, TIMP1, CD36, CTHRC1, CCBE1, SCARA3, MMP1, COL25A1, COL22A1, SFTPD, SAAL1, COL1A1, MARCO, COL3A1, COL1A2, COL5A1, P4HA1, COL7A1, COL4A3, COL4A5, COL6A3, COL6A6, SFTPA1, COL6A5, C1QC	3203	94	20647	3.08592	8.56E-10	1.22E-10	1.14E-10
GO_CC	GO:0031012	extracellular matrix	87	2.64518	9.30E-13	COL18A1, FCGBP, SPON1, ECM1, OLFML2B, ECM2, HPSE2, LAMC3, OLFML2A, LRRC32, HAPLN3, COMP, EFEMP1, ADAMTSL5, BMPER, DMBT1, ADAMTS1, ADAMTSL3, MMP28, TIMP2, COL10A1, TIMP1, ADAMTS8, CCBE1, POSTN, MMP7, MMP1, MMP3, OMD, RTN4RL2, MMP9, MMP10, MUC5AC, TGFBR3, MMP12, MMP11, PHOSPHO1, VCAN, MMP14, MMP13, RTN4RL1, MMP15, COL4A4, COL4A3, COL4A5, COL6A3, CHI3L1, COL6A6, IGFALS, ZP3, MATN3, TLR3, MATN2, COLE…	3203	259	20647	2.16531	1.04E-09	1.30E-10	1.21E-10
GO_CC	GO:0005925	focal adhesion	121	3.67893	5.05E-11	RPL30, FAM107A, DIXDC1, SLA, RPL8, ICAM1, ALCAM, RPS19, RPS18, PLAU, CHORDC1, CAPN5, RPL38, TNS4, B2M, TNS2, TNS1, RPS7, ACTN2, STARD8, PPIB, PPIA, PHLDB2, GRB7, SDC4, FBLIM1, THY1, HSP90B1, DPP4, CNN1, TSPAN9, FLRT3, EPB41L2, TSPAN4, LPXN, HSPA9, HSPA5, CAV2, CAV1, RDX, HMGA1, LAYN, MSN, PARVB, CORO2B, ALOX15B, ARHGAP24, AIF1L, FERMT1, ARHGAP31, PTPRC, PARVG, PTK7, ITGA11, CASS4, FAT1, HYOU1, CS…	3203	434	20647	1.7972	5.65E-08	6.28E-09	5.84E-09
GO_CC	GO:0005737	cytoplasm	1046	31.803	1.24E-10	TDRKH, POP7, PID1, CLDN1, MYLK, LSM12, AKT3, RAVER2, PKNOX2, WDHD1, STARD9, SND1, CLDN3, DDX39A, SPINT1, DDX39B, FEZ1, DDIT3, DDIT4, TXNIP, MYL9, SLBP, ABCB1, PARPBP, CRABP2, SHMT2, CDCA5, FAXDC2, CRABP1, PDGFB, NCAPG, COPS7B, IQGAP2, GATA2, IQGAP3, NCAPH, SULT1A1, RNF213, LARP1, FIGNL1, AFMID, SFN, SULT1A2, C11ORF21, SRMS, NEBL, EIF2AK1, PMM2, NR0B1, FAM136A, NR0B2, PBX1, AIF1L, COL1A1, FERMT1, …	3203	5771	20647	1.16837	1.39E-07	1.39E-08	1.29E-08
GO_MF	GO:0005515	protein binding	2377	72.2712	6.00E-36	POP7, SPI1, NUP107, TFRC, POP1, SCX, NOC2L, ALKBH2, NDST1, ZC3H12C, AKT3, CKMT1B, VSTM4, GTSE1, WLS, PKNOX2, MCEMP1, LDOC1, BHLHA15, MTHFD1, SCO2, MTHFD2, TFR2, FEZ1, DDIT3, DDIT4, AGTR1, TXNIP, AGTR2, SLBP, CRABP2, CDCA3, CDCA4, SHMT2, CDCA5, FAXDC2, CRABP1, PDGFB, CDCA7, PDGFA, GATA5, CDCA8, LYPD2, GATA2, ADAMTS12, ZNF25, SULT1A1, LARP1, EPB41L2, AFMID, EPB41L3, PIP5K1B, SFN, C19ORF38, SULT1A2,…	3124	12657	18967	1.14021	1.36E-32	1.36E-32	1.34E-32
GO_MF	GO:0005201	extracellular matrix structural constituent	54	1.64184	6.49E-10	COL18A1, SRPX, SPON1, ECM1, COMP, EFEMP1, COL10A1, EDIL3, SBSPON, FGB, POSTN, MUC5AC, MMRN1, COL4A4, COL4A3, MMRN2, COL4A5, CHI3L1, ZP3, MXRA5, MATN3, MATN2, COL17A1, TNXB, LAMA2, COL11A1, FGL2, LTBP4, DPT, FBLN1, PRELP, LTBP2, THBS2, THBS1, THSD4, SRPX2, ABI3BP, CTHRC1, MUC6, COL22A1, MUC5B, COL1A1, MFAP4, COL3A1, CD4, FRAS1, COL1A2, COL5A1, CILP, COL5A2, MFAP2, MGP, AGRN, UMODL1	3124	139	18967	2.35867	1.47E-06	7.35E-07	7.28E-07
GO_MF	GO:0042802	identical protein binding	377	11.4625	1.82E-09	TCERG1, CDA, TFRC, PRF1, AQP4, IKZF1, CLDN2, CLDN1, SLC4A4, FGFRL1, AQP1, ALCAM, MCIDAS, RPS19, RASSF3, TDO2, FLAD1, RASSF5, CHEK2, TNFSF10, LONP1, CPNE1, LUC7L, TNFSF11, ROPN1L, TRIM27, EPHB2, SKP2, B2M, TNS2, WLS, CPT1A, TSPYL1, DAPK1, ACTN2, DAPK2, MCEMP1, MYO7A, BHLHA15, MIF, CLDN6, CLDN5, SFRP1, CLDN3, DDX39A, DDX39B, CLDN9, DDIT3, TMEM79, CLDN7, KCTD13, BTK, KCTD12, HPRT1, SPATA18, STX1A, N…	3124	1736	18967	1.3185	4.13E-06	1.38E-06	1.36E-06
GO_MF	GO:0001540	beta-amyloid binding	36	1.09456	1.07E-07	GRIA1, C1QA, ACHE, ITGAM, CLSTN3, ITGB2, TREM2, ADRB2, CLU, LRP8, APBB1, CD36, EPHB2, LDLR, CD74, BCHE, PRNP, TGFB2, FZD5, FZD4, COL25A1, ITGA2, FBXO2, APOA1, LILRB2, MAPK8IP2, MARCO, GPRIN1, PFDN2, GSAP, PFDN4, CRYAB, ITM2A, ITM2B, PFDN6, ITM2C	3124	87	18967	2.5123	2.41E-04	6.03E-05	5.97E-05
GO_MF	GO:0017116	single-stranded DNA-dependent ATP-dependent DNA helicase activity	15	0.456066	1.51E-07	RFC5, POLQ, PIF1, RFC3, RFC4, MCM7, MCM8, RFC2, DSCC1, CHTF18, RAD51, MCM3, MCM4, DNA2, MCM2	3124	20	18967	4.55354	3.41E-04	6.81E-05	6.75E-05
GO_MF	GO:0042803	protein homodimerization activity	174	5.29036	1.05E-06	CDA, TFRC, GLDC, CIB2, CPOX, ENO1, ZDHHC2, GIMAP7, YARS2, HPGDS, CHEK2, BANF1, TRIM27, PITX2, B2M, IL6R, PSPH, EPM2A, GEN1, G6PD, SLC11A1, CEP131, DNTTIP1, KNSTRN, SDCBP2, FOXP3, TYROBP, MSH2, DDIT3, CHMP4C, TARS2, MASP1, KIF20B, SNRPC, ABCG1, ABCG2, BLM, SHMT2, NPR3, PDGFB, PDGFA, TWIST1, ADRB2, ZBTB4, FBLN5, DPP4, IRAK1, IRAK2, FLRT3, NACC2, HMOX1, TPPP, ZBTB7B, ECT2, MORC2, S100A11, BARD1, WWT…	3124	749	18967	1.41044	0.00237788	3.75E-04	3.71E-04
GO_MF	GO:0023026	MHC class II protein complex binding	17	0.516874	1.16E-06	CD74, HLA-DRB5, HSP90AB1, HLA-DMA, CD4, PKM, HLA-DMB, HLA-DPB1, HLA-DRA, HLA-DOA, MS4A1, HLA-DQA2, B2M, HLA-DQA1, HLA-DRB1, HLA-DPA1, HLA-DQB1	3124	28	18967	3.6862	0.00262021	3.75E-04	3.71E-04
GO_MF	GO:0008201	heparin binding	56	1.70265	1.50E-06	ECM2, SERPINE2, PDCD5, CXCL13, FGF2, FGFRL1, COMP, FGF7, ADAMTSL5, ADAMTS1, RSPO2, CTSG, RSPO1, ADAMTS8, POSTN, COL25A1, APLP1, PGF, TGFBR3, SFRP1, RTN4RL1, LTF, COL17A1, TNXB, PCOLCE2, COL11A1, NDNF, PRELP, LTBP2, PTN, THBS2, THBS1, ADAMTS15, CLEC3B, GPNMB, ABI3BP, APOH, SLIT3, SLIT2, ZNF146, AOC1, PLA2G2D, CCL23, F11, SELP, NELL2, NELL1, CXCL10, PTPRC, COL5A1, SAA1, SAA2, HDGF, FGFR4, FGFR2, FG…	3124	179	18967	1.89943	0.00340001	4.26E-04	4.22E-04
GO_MF	GO:0005178	integrin binding	51	1.55062	2.58E-06	ECM2, ITGAM, ITGB4, ITGB2, CIB2, ICAM5, ITGAL, FGF2, ICAM1, COMP, IBSP, ITGAX, ADAMTS8, EDIL3, EGFL6, DST, ACTN2, ITGA2, NRG1, GFRA1, MMP14, FRMD5, SFRP2, IL1B, COL4A3, ITGA8, ITGA6, LCP1, PPIA, CDH17, TNXB, LTBP4, FBLN1, PTN, THY1, THBS1, FBLN5, GPNMB, SPP1, TSPAN4, DMD, JAM2, JAM3, FERMT1, COL3A1, CXCL12, COL5A1, FAP, ITGA11, FERMT2, FERMT3	3124	160	18967	1.93525	0.0058138	6.48E-04	6.42E-04
GO_MF	GO:0016887	ATPase activity	108	3.28367	1.68E-05	ERCC6L, ATP8A1, ABCA12, SMC4, RUVBL1, LONP1, DYNC2H1, DDX11, BCS1L, ATAD3B, ATAD3A, SLFN11, DDX39A, MSH2, DDX39B, KIF20A, DNA2, KIF20B, SNRNP200, ABCG1, PFN2, ABCG2, IQCA1, PIF1, BLM, ABCB1, ABCB6, HSP90B1, BRIP1, RNF213, ORC1, DHX34, FIGNL1, DHX37, KIF3C, MORC2, ABCA1, HSPA9, TRAP1, HSPA5, ABCA6, ABCA3, HSPA6, ABCA9, ABCA8, CDC6, CCT6A, KIF18A, KIF18B, HYOU1, HSP90AB1, MCM7, MCM8, OLA1, KIF14, K…	3124	443	18967	1.48016	0.0373165	0.00380302	0.00376773
KEGG_PATHWAY	hsa04110	Cell cycle	63	1.91548	6.16E-10	CDKN1A, MCM7, BUB1B, CDC14A, CDC20, PTTG1, CHEK2, CHEK1, FBXO5, SKP2, YWHAG, DDX11, ESCO2, CDC25C, CDC25A, CCNA2, RBL1, DBF4, TFDP1, CCNE2, ESPL1, CCNE1, MCM3, MCM4, MCM6, MCM2, PCNA, PRKDC, CDCA5, TTK, DBF4B, PKMYT1, AURKB, ORC5, PPP2CB, CCNB2, CCNB1, ORC6, CDC45, ORC1, E2F1, E2F2, E2F3, SFN, BUB3, E2F5, BUB1, CDT1, TGFB2, CDKN2B, CDKN2C, CDKN2A, PLK1, CDC7, CDC6, NDC80, TICRR, MAD2L2, CDK7, CDK…	1610	157	8644	2.15442	2.18E-07	2.18E-07	2.06E-07
KEGG_PATHWAY	hsa03030	DNA replication	24	0.729705	2.64E-09	RFC5, PRIM2, FEN1, RFC3, RFC4, RNASEH2A, PCNA, LIG1, MCM7, RFC2, PRIM1, POLA2, RNASEH1, RPA3, POLD1, POLE2, POLD2, MCM3, MCM4, DNA2, MCM6, SSBP1, POLE, MCM2	1610	36	8644	3.5793	9.31E-07	4.67E-07	4.41E-07
KEGG_PATHWAY	hsa04514	Cell adhesion molecules	59	1.79386	5.05E-08	CD86, ITGAM, ITGB2, LRRC4, ITGAL, CLDN2, CLDN1, ICAM1, SPN, ALCAM, CDH3, CTLA4, HLA-DOA, NEO1, CD34, HLA-DPA1, PDCD1LG2, CLDN11, CLDN6, CLDN5, VCAN, CLDN3, CLDN9, CLDN7, CLDN12, PECAM1, ITGA8, CLDN18, ITGA6, CDH15, HLA-DQB1, SELPLG, SDC4, SDC2, VTCN1, HLA-DMA, HLA-DMB, TIGIT, HLA-DQA2, HLA-DQA1, JAM2, LRRC4B, JAM3, CD276, NTNG1, CADM3, HLA-DRB5, CADM1, NEGR1, SELE, SELP, CD4, NFASC, PTPRC, HLA-DP…	1610	158	8644	2.00486	1.78E-05	5.96E-06	5.63E-06
KEGG_PATHWAY	hsa04640	Hematopoietic cell lineage	41	1.24658	3.35E-07	CSF3, ITGAM, TFRC, IL5RA, CD1C, CD1A, HLA-DMA, HLA-DMB, ANPEP, CD19, CD59, CD37, CD36, FCGR1A, HLA-DOA, HLA-DQA2, IL6R, CD34, CD55, HLA-DQA1, CD33, HLA-DPA1, CR2, HLA-DRB5, MME, IL11RA, IL1R1, ITGA2, IL1A, CD4, IL6, IL1B, HLA-DPB1, HLA-DRA, ITGA6, CD24, IL7R, MS4A1, CD44, HLA-DRB1, HLA-DQB1	1610	99	8644	2.2235	1.18E-04	2.96E-05	2.80E-05
KEGG_PATHWAY	hsa04610	Complement and coagulation cascades	35	1.06415	4.50E-06	C1QB, CFD, C1QA, CPB2, ITGAM, SERPINE2, ITGB2, PLAT, C4BPB, TFPI, CLU, C2, C3, THBD, C6, C7, PLAU, C3AR1, ITGAX, CD59, VSIG4, A2M, CD55, FGB, CR2, F10, F12, F11, F5, F8, SERPING1, MASP1, CD46, CFB, C1QC	1610	86	8644	2.18504	0.00158582	2.65E-04	2.50E-04
KEGG_PATHWAY	hsa04145	Phagosome	50	1.52022	3.48E-05	ITGAM, NCF1, TFRC, NCF4, ITGB2, CTSS, SEC61A2, COMP, TUBB6, FCGR3A, TUBA1A, TUBB3, SEC61G, MRC1, OLR1, CD36, NOS1, HLA-DOA, HLA-DPA1, DYNC2H1, TUBB, ITGA2, SFTPD, CYBB, TUBA4A, TUBB2B, TUBB2A, HGS, HLA-DQB1, COLEC12, STX12, SFTPA2, THBS2, THBS1, C3, HLA-DMA, HLA-DMB, CLEC7A, ATP6V0A4, FCGR1A, HLA-DQA2, RILP, HLA-DQA1, ATP6V1C2, HLA-DRB5, MARCO, HLA-DPB1, HLA-DRA, SFTPA1, HLA-DRB1	1610	152	8644	1.7661	0.01222	0.00154123	0.00145416
KEGG_PATHWAY	hsa03430	Mismatch repair	14	0.425661	5.44E-05	RFC5, RFC3, RFC4, PCNA, LIG1, RFC2, MSH6, MSH2, EXO1, RPA3, POLD1, POLD2, PMS2, SSBP1	1610	23	8644	3.26805	0.0190035	0.0021378	0.00201702
KEGG_PATHWAY	hsa05150	Staphylococcus aureus infection	35	1.06415	6.79E-05	C1QB, CFD, C1QA, SELPLG, ITGAM, PTAFR, ITGB2, ITGAL, C2, ICAM1, C3, HLA-DMA, FCGR3A, HLA-DMB, C3AR1, FCGR1A, HLA-DOA, HLA-DQA2, HLA-DQA1, CAMP, HLA-DPA1, HLA-DRB5, SELP, KRT19, KRT18, KRT17, KRT16, KRT15, HLA-DPB1, HLA-DRA, MASP1, HLA-DRB1, CFB, C1QC, HLA-DQB1	1610	96	8644	1.95743	0.0236754	0.00240272	0.00226697
KEGG_PATHWAY	hsa00330	Arginine and proline metabolism	22	0.668896	1.07E-04	GAMT, ARG2, AOC1, MAOB, CKM, GOT1, MAOA, SMOX, CKMT1A, PYCR1, AZIN2, PYCR2, SRM, AGMAT, P4HA1, ALDH2, ALDH1B1, P4HA3, SMS, CKMT1B, CKB, NOS1	1610	50	8644	2.36234	0.0370478	0.00344149	0.00324706
KEGG_PATHWAY	hsa03410	Base excision repair	20	0.608088	1.45E-04	RFC5, FEN1, RFC3, RFC4, PCNA, LIG1, PARP2, MPG, RFC2, PNKP, LIG3, POLB, NEIL3, POLG2, NTHL1, APEX1, POLD1, POLE2, POLD2, POLE	1610	44	8644	2.44043	0.0499556	0.00428234	0.0040404
